# Supplementary material for: Expressing the human proteome for affinity proteomics: optimising expression of soluble protein domains and in vivo biotinylation
Source: N Biotechnol. 2012 Jun 15;29-540(5-7):515–25. doi: 10.1016/j.nbt.2011.10.007 (PMC3383991; doi:10.1016/j.nbt.2011.10.007)
Supplement: Supplementary file 1 [file mmc1.zip]

Archive with 3 entries (2 files):
- mmc1.xlsx
- __MACOSX/
- __MACOSX/._mmc1.xlsx
